# Supplementary material for: Optimizing THP-1 Macrophage Culture for an Immune-Responsive Human Intestinal Model
Source: Cells. 2023 May 19;12(10):1427. doi: 10.3390/cells12101427 (PMC10217152; doi:10.3390/cells12101427)
Supplement: Supplementary file 1 [file cells-12-01427-s001.zip]

Archive with 1 entries (1 files):
- cells-2305670-supplementary.pdf
